# Supplementary material for: Intrapatient Comparison of Coblation versus Electrocautery Tonsillectomy in Children: A Randomized, Controlled Trial
Source: J Clin Med. 2022 Aug 4;11(15):4561. doi: 10.3390/jcm11154561 (PMC9369690; doi:10.3390/jcm11154561)
Supplement: Supplementary file 1 [file jcm-11-04561-s001.zip]

Archive with 1 entries (1 files):
- jcm-1770810-supplementary.pdf
